# Supplementary material for: Selection of Microsatellite Markers for Bladder Cancer Diagnosis without the Need for Corresponding Blood
Source: PLoS One. 2012 Aug 22;7(8):e43345. doi: 10.1371/journal.pone.0043345 (PMC3425555; doi:10.1371/journal.pone.0043345)
Supplement: Table S1 — Patient data. (XLSX) [file pone.0043345.s003.xlsx]

## Sheet: ST1. Patient data
Supplementary Table S1. Patient data.
Patient ID	Gender	Smoker	Primary tumor stage	Primary tumor grade	FGFR3 status tumor	Progression	LOH tumor	Cytology pre-TUR urine	LOH urine	FGFR3 status Urine	T included	U included	TU pair included
470	male	yes	Ta	2	mut	no	yes	neg	yes	wt	yes	yes	yes
532	male	yes	Ta	2	mut	no	yes		yes	mut	yes	yes	yes
539	female	no	Ta	2	mut	no	yes	pos	no	wt	yes	yes	yes
542	female	no	Ta	1	mut	no	yes		no	mut	yes	yes	yes
554	female	yes	T1	2	mut	no	yes	neg	no	wt	yes	yes	yes
562	female	yes	Ta	2	mut	no	no	neg	yes	mut	yes	yes	yes
581	female	yes	T1	1	wt	no	no	neg	no	wt	yes	yes	yes
591	female	no	Ta	2	wt	no	no	neg	no	wt	yes	yes	yes
596	male	no	T1	1	wt	no	yes	neg	no	wt	yes	yes	yes
610	male	no	T1	1	mut	no	no	neg	no	wt	yes	yes	yes
614	male	no	Ta	2	wt	no	no	neg	no	wt	yes	yes	yes
615	female	yes	Ta	2	mut	no	yes		yes	mut	yes	yes	yes
616	male	yes	Ta	2	wt	no	no	neg	yes	wt	yes	yes	yes
618	female	no	Ta	2	wt	no	no	neg	yes	wt	yes	yes	yes
647	male	yes	Ta	2	mut	no	no	neg	no	wt	yes	yes	yes
669	male	yes	Ta	2	mut	no	yes				yes	no	no
676	male	yes	Ta	1	mut	no	no	neg	no	wt	yes	yes	yes
677	male	no	Ta	2	mut	yes	no	pos	no	wt	yes	yes	yes
678	male	no	Ta	2	wt	no	no	neg	no	wt	yes	yes	yes
679	male	no	Ta	2	wt	yes	yes	pos	yes	wt	yes	yes	yes
692	male	no	Ta	2	mut	no	yes	pos	yes	mut	yes	yes	yes
716	male	yes	Ta	2	mut	no	yes	pos	no	wt	yes	yes	yes
722	male	yes	Ta	2	wt	no	yes	pos	no	mut	yes	yes	yes
747	male	yes	Ta	2	wt	no	no	pos	no	wt	yes	yes	yes
789	male	yes	Ta	2	wt	no	yes	pos	yes	wt	yes	yes	yes
794	male	yes	T1	2	wt	no	no	pos	no	wt	yes	yes	yes
795	male	yes	Ta	2	mut	no	no	pos	yes	mut	yes	yes	yes
802	female	no	Ta	1	wt	no	no	neg	no	wt	yes	yes	yes
813	female	yes	Ta	2	mut	no	no	neg			yes	no	no
815	male	yes	Ta	2	mut	no	yes	pos	yes	mut	yes	yes	yes
823	male	yes	Ta	2	mut	no	yes	pos	no	mut	yes	yes	yes
843	male	yes	Ta	2	mut	yes	yes	pos	no	mut	yes	yes	yes
845	female	no	T1	2	mut	no	yes	neg	no	wt	yes	yes	yes
846	female	yes	Ta	2	mut	yes		neg	no	mut	no	yes	no
854	female	yes	Ta	2	mut	no	yes	neg	yes	mut	yes	yes	yes
861	male	yes	Ta	2	mut	no	no	neg			yes	no	no
871	male	yes	Ta	2	wt	no	yes	pos			yes	no	no
876	male	no	Ta	2	mut	no	yes	pos	yes	mut	yes	yes	yes
877	female	yes	Ta	2	wt	no	no	neg	yes	wt	yes	yes	yes
907	male	yes	Ta	2	mut	no	no	neg	no	mut	yes	yes	yes
916	female	yes	Ta	1		no	yes	neg	no	wt	yes	yes	yes
926	male	no	Ta	2	mut	no	yes	neg	yes	mut	yes	yes	yes
929	female	yes	Ta	2	mut	no	no	neg			yes	no	no
947	male	yes	Ta	2	mut	no	no	pos	no	wt	yes	yes	yes
958	female	no	Ta	2	mut	no	yes	neg	no	wt	yes	yes	yes
978	female	no	T1	2	mut	no	no	neg	yes	mut	yes	yes	yes
994	male	no	Ta	2	mut	no	yes	pos	yes	wt	yes	yes	yes
995	female	yes	Ta	2	wt	no	no	pos	no	wt	yes	yes	yes
1008	male	yes	Ta	2	mut	no	no	neg	yes	wt	yes	yes	yes
1018	male	yes	Ta	2	wt	no	yes	pos	yes		yes	yes	yes
1019	male	no	Ta	2	wt	no	yes	pos	yes	mut	yes	yes	yes
1052	female	no	Ta	2	mut	no	no	neg		mut	yes	no	no
1058	female	no	Ta	2	wt	no	yes	neg	yes	mut	yes	yes	yes
1074	male	yes	Ta	2	wt	no	no	neg	no	wt	yes	yes	yes
1077	male	yes	Ta	2	wt	no	yes	pos	yes	wt	yes	yes	yes
1103	female	yes	Ta	2	mut	no	yes	pos	no	wt	yes	yes	yes
1149	female	yes	T1	2	wt	no		neg	no	wt	no	yes	no
1189	male	yes	Ta	1		no		pos	yes	mut	no	yes	no
1193	male	yes	Ta	2	wt	no	yes	neg	yes	wt	yes	yes	yes
1210	male	yes	Ta	2	mut	no	yes	neg			yes	no	no
1211	female	no	Ta	1	mut	no	yes	neg	no	wt	yes	yes	yes
1241	male	yes	Ta	2	wt	no	no	pos	no	wt	yes	yes	yes
1282	male	no	T1	2	wt	no	no	pos	yes	wt	yes	yes	yes
1296	male	yes	Ta	2	mut	no	yes	pos	yes	mut	yes	yes	yes
1317	male	no	T1	2	wt	no	yes	pos			yes	no	no
1325	female	yes	Ta	2	mut	no	yes		no	wt	yes	yes	yes
1327	female	yes	Ta	2	wt	no	yes	pos	yes	wt	yes	yes	yes
1335	male	no	Ta	2	mut	no	yes	pos	yes	mut	yes	yes	yes
1347	male	no	Ta	1		no	yes	pos	yes	mut	yes	yes	yes
1359	female	yes	Ta	2	wt	no	yes	pos	yes	mut	yes	yes	yes
1366	male	yes	Ta	1	mut	no	yes	pos	no	wt	yes	yes	yes
1375	male	yes	T1	2	mut	no	yes	neg	yes	mut	yes	yes	yes
1379	female	no	Ta	2	mut	no	yes	pos	yes		yes	yes	yes
1411	male	yes	Ta	1		no		neg	no	mut	no	yes	no
1446	male	no	Ta	2	mut	no	no	pos	no	mut	yes	yes	yes
1459	male	yes	Ta	1	mut	no	yes	pos	yes	mut	yes	yes	yes
1464	female	no	Ta	2	mut	no	no	neg	yes	wt	yes	yes	yes
1478	male	yes	Ta	1		no	yes		no	mut	yes	yes	yes
1541	female	no	Ta	1	mut	no	yes	pos	yes	mut	yes	yes	yes
1558	male	yes	Ta	2	mut	no	no	neg	no	mut	yes	yes	yes
1569	male	no	Ta	2	mut	no	yes	neg	no	wt	yes	yes	yes
1583	female	no			mut	no	no	neg	no	wt	yes	yes	yes
1596	male	no	Ta	1	mut	no	no	neg	yes	mut	yes	yes	yes
1602	female	yes	Ta	2		no			yes		no	yes	no
1605	male	yes	Ta	1	wt	no	no	pos	yes	wt	yes	yes	yes
1623	female	no	Ta	1	mut	no	no		yes	wt	yes	yes	yes
1625	male	no	Ta	2	mut	no	yes	pos	no	wt	yes	yes	yes
1633	female	yes	Ta	1	mut	no	no				yes	no	no
1679	male	yes	Ta	1	mut	no	no	neg	yes	wt	yes	yes	yes
1686	male	no	Ta	1	wt	no	no	pos			yes	no	no
1692	male	no				no		neg	yes	wt	no	yes	no
1716	female	no	Ta	2		no		neg	yes	wt	no	yes	no
1718	male	no	Ta	1		no		neg	no	wt	no	yes	no
1720	male	yes	Ta	2	wt	no	yes		no	wt	yes	yes	yes
1729	female	yes	Ta	2	mut	no	yes	neg	yes	wt	yes	yes	yes
1732	male	no	T1	2		yes		neg	no	mut	no	yes	no
1736	female	yes	Ta	2	wt	no	yes	neg	yes	wt	yes	yes	yes
1739	male	no	Ta	1	mut	no	no	neg			yes	no	no
1761	male	yes	Ta	1	mut	no	yes		yes	wt	yes	yes	yes
1762	female	no	Ta	2	mut	no	yes	neg	no	wt	yes	yes	yes
1772	male	yes	Ta	2	wt	no	yes		no	wt	yes	yes	yes
1802	female	yes	Ta	2	mut	no	no		no	wt	yes	yes	yes
1809	female		Ta	2	wt	no	no		no	wt	yes	yes	yes
1820	male		Ta	2		no		pos	no	mut	no	yes	no
1822	male		Ta	2	wt	no	yes		yes	wt	yes	yes	yes
1826	male		Ta	2	mut	no	no				yes	no	no
1829	male		Ta	2	mut	no	yes		yes	mut	yes	yes	yes
1849	male		Ta	2		no			yes	wt	no	yes	no
1870	male		Ta	2		no			no	wt	no	yes	no
1872	male		Ta	2	mut	no	no		no	wt	yes	yes	yes
1889	male		Ta	1	mut	no	yes		no	mut	yes	yes	yes
1944	male		T1	2	mut	no	yes		yes	mut	yes	yes	yes
1964	male		Ta	1	wt	no	yes		yes	wt	yes	yes	yes
1972	male		Ta	2	mut	no	no		no	mut	yes	yes	yes
1992	female		Ta	1	mut	no	no				yes	no	no
2047	male		Ta	2	mut	no	yes				yes	no	no
