# Supplementary material for: Selection of Microsatellite Markers for Bladder Cancer Diagnosis without the Need for Corresponding Blood
Source: PLoS One. 2012 Aug 22;7(8):e43345. doi: 10.1371/journal.pone.0043345 (PMC3425555; doi:10.1371/journal.pone.0043345)
Supplement: Table S2 — Details of markers not included in the study. (XLSX) [file pone.0043345.s004.xlsx]

## Sheet: ST2. Markers
Supplementary Table S2. Details of markers not included in the study.
Nr	Marker	Altname	Included	Size	Locus	Het	Found Het	Sequence	Sequence
13	D9S2151	GATA61E12	n	147	9q		0.38	ATATTGCACAGTAAAATTGCTAAA	CCCATAGTCATGTCACCTCC
14	D9S242	UT914	n	148	9q	0.63	0.86	ACTCCAGTACAAGACTCTG	GTGAGAGTTCCTTCTGGC
15	D9S302		n	258-316	9q	0.9	0.94	GGGGACAGACTCCAGATACC	GCGACAGAGTGAAACCTTGT
16	D9S907	GGAA16D02	n	242-282	9q	0.83	0.4	GCTAACGAACAAAAGAAAGAGA	GGCAGAAGAAATGCTCAAAT
17	D9S930	GATA48D07	n	278-306	9q	0.78	0.87	TGGACAACAGAGTGAGATGC	TGTAACAAGGGCTATGGGAA
18	D8S1107	GATA29D08	n	296-297	8p		0.64	CAGAAGGAGACCCTGTCTCA	AGTCAAGTTCTGTGCTCGCT
19	D8S1121	ATA22A07	n	100-124	8p		0.89	TCACTCCATCAGTGGGTCTT	CTTTTTTGCTTCAGGAACCA
20	D8S1469	GATA67F10	n	218-230	8p	0.67	0.43	GCTTTAGAAGGCGGAGGTAG	GAGGGGGTTAAAGGTGTCAT
21	D8S1820	AFMA051ZB1	n	103-117	8p	0.75	0.75	AGCTGTGCTCACTGGAAA	TGGATACCGAGGGACAAC
22	D8S2317	GATA101H09	n	279-299	8p	0.79	0.57	CTTGTGCACTCAACAACTGC	TAGCAGAACTGCCACACAGA
23	D8S258	AFM107XB6	n	144-154	8p	0.7	0.7	CTGCCAGGAATCAACTGAG	TTGACAGGGACCCACG
24	D8S550	AFM304ZE9	n	249-277	8p	0.86	0.83	CAGGAGTCAATAACCCAAAGTCAT	CCCAAAGTCATGAAATGAGA
25	D10S1226	ATA25D11	n	125-149	10q	0.77	0.57	AGCCACCAGAGGAAGTAAGG	AGTGCTGCCAAAAGAAATTG
26	D10S2326	GATA29G05	n	108-172	10p	0.79	0.87	TGCTTATATCCAGCTAATATAAATG	CCATGAGGTTTATTTTCCCC
27	D10S609	GATA2G08	n	232-252	10q	0.7	0.55	CGTGTGCATGTGTGTGTATG	GCACCAATGGTAACCACTTC
28	G10587	GATA151F09	n	216-240	10q	0.67	0.57	AACAACTGTAGATCTTGGAACTTG	TGCATGCTGCTTTAATGATC
29	D17S1289	GATA41E09	n	144-164	17p	0.71	0.68	TGGTCTTTTTCCATTCCAAA	TTCAGAACTTACTGCCTCTAAGC
30	D17S1537	GATA86H04	n	190-191	17p		0.55	CTTTAGTCTGGGCACCAAGA	CCATCTTAGTCTCCCAAGCA
31	D17S1791	AFMA134XH5	n	232-290	17p	0.85	0.75	AGCTTTTGGTCAACCTG	GGGTGGGTGGAGTTAC
32	D17S1828	AFMB013ZB1	n	207-227	17p	0.79	0.64	TGCACTCACAGATTTGCC	TTAAGCCAGTTCGGATTTG
33	D17S786	AFM051XD10	n	135-157	17p	0.77	0.78	TACAGGGATAGGTAGCCGAG	GGATTTGGGCTCTTTTGTAA
34	D17S960	AFMA120XD5	n	127-135	17p	0.62	0.62	TGATGCATATACATGCGTG	TAGCGACTCTTCTGGCA
35	D17S974	GATA8C04	n	201-217	17p	0.64	0.4	AGACCCTGTCTCAGATAGATGG	TAAAATAGAAAGTGCCCCTCC
36	D8S1104	GAAT2F03	n	129-141	8p	0.7		TCAGCTATGAGAAAAGTTGAATG	GACCCTTGTTTGTGTACGGT
37	D8S1145	GATA72C10	n	261-289	8p	0.7		TGCTAACTGGCACGGTCAC	CAATCCCAGTAATCTATAACTTCA
38	D10S1225	ATA24F10	n	181-193	10q	0.75		TCCTTTGTCAGTCATGCTCA	GTTACATAGGAAGCCCGGAT
39	D10S1241	GATA65A03	n	148-149	10q	0.7		TATCCCACCTCACTTGGAGA	GCCTTGGCACCTATTTGTAG
40	D17S1296	ATA27F08	n	173	17p	0.6		CAACAAAAGCGAAACTCCAT	AACCAGCTGGGTACTGTGTC
41	D17S1303	GATA64B04	n	225-245	17p	0.72		CTCTCCAAGGCTCACTCAAA	TGGTCTTTTTCCATTCCAAA
42	D8S2329	UTR_00090_X16609.P37169	n	176	8p	0.68		CCCAGATCGCTCTACATGAC	TCCATTGGAAGATGATTCGT
43	D9S2156	GATA175H06	n	145-161	9p	0.69		GGTGTCAAGCTTTGAGCCTA	TGCATCTGGGCCTTTATGTA
44	D9S319	GATA12C06	n	163-179	9p	0.8		GCCAGTGTTCTCCAGAGAAA	TGGGATATGTCAGCCAAAAT
45	D10S2472		n	186	10q			TCCCCACTACATATAACTAAAAACC	CATTACCTGTGCAAGGAAGG
46	D10S1221		n	195-219	10q	0.78		TGCTTACCATAATCAACATTGA	TGCATCCACCTTTGCTATAA
47	D11S1392	GATA6B09	n	200-220	11p	0.77		TTGCATCCATACGGAAAGTC	ACATCTGAGACTTGTAGTAGAAGGC
48	D11S2001	GATA29B11	n	126-158	11p	0.76		TTGGTTAAGAATGGAAATTCC	TGAAATCACCTAATGGTGGG
49	D11S2008	GATA48E08	n	134-135	11p	0.76		CATCCATCTCATCCCATCAT	TTCACCCTACTGCCAACTTC
